# Supplementary material for: The Expression of the Cancer-Associated lncRNA Snhg15 Is Modulated by EphrinA5-Induced Signaling
Source: Int J Mol Sci. 2021 Jan 29;22(3):1332. doi: 10.3390/ijms22031332 (PMC7866228; doi:10.3390/ijms22031332)
Supplement: Supplementary file 1 [file ijms-22-01332-s001.zip]

Archive with 6 entries (5 files):
- Supplementary Informations/
- Supplementary Informations/Supplementary Figure S1 - RNA sequencing of nuclear enriched and ribosomally depleted RNA of CB.tif
- Supplementary Informations/Supplementary File S1 - Snhg15 master transcript.docx
- Supplementary Informations/Supplementary Legends.docx
- Supplementary Informations/Supplementary Table S1 - sign DEG efnA5 vs ctrl.xlsx
- Supplementary Informations/Supplementary Table S2 - Primer.xlsx
