# Supplementary material for: The Expression of the Cancer-Associated lncRNA Snhg15 Is Modulated by EphrinA5-Induced Signaling
Source: Int J Mol Sci. 2021 Jan 29;22(3):1332. doi: 10.3390/ijms22031332 (PMC7866228; doi:10.3390/ijms22031332)
Supplement: Supplementary file 1 [file ijms-22-01332-s001.zip › Supplementary Informations/Supplementary Table S1 - sign DEG efnA5 vs ctrl.xlsx]

## Sheet: DEG
Gene Name	logFC	AveExpr	t	P.Value	adj.P.Val	gene_type	B	Chr	Start	End	Strand	Length
Gm25911	-2.22732	0.353554	-5.50025	9.91304e-06	0.00514832	miRNA	0.149324383615376	chr1	167340369	167340424	-	56
Gm13387	-0.453696	3.09576	-5.06728	3.04083e-05	0.00948645	lncRNA	2.3374736979500295	chr2;chr2;chr2	25122603;25141797;25143817	25145396;25145396;25145323	-;-;-	22794
Prss35	-0.432254	4.56133	-5.15357	2.4303e-05	0.00858999	protein_coding	2.6905647424501002	chr9;chr9	86743649;86743649	86758272;86758443	+;+	14795
Grm8	-0.423845	3.27977	-5.67443	6.33558e-06	0.00469195	protein_coding	3.79658571523412	chr6;chr6;chr6;chr6;chr6;chr6;chr6	27275119;27275128;27275612;27761343;27934377;28126064;28132028	28134545;28126125;28126195;28133325;28135178;28133129;28134385	-;-;-;-;-;-;-	860060
Trpa1	-0.413277	2.95316	-4.51711	0.000127432	0.0214416	protein_coding	1.06590933058483	chr1;chr1	14872648;14873506	14918862;14918835	-;-	46215
Sox9	-0.393231	2.88507	-4.29666	0.000226143	0.0300378	protein_coding	0.5920594791088061	chr11	112782224	112787760	+	5537
Ier3	-0.383944	5.3959	-6.52298	7.43467e-07	0.00105113	protein_coding	5.97893556529779	chr17	35821684	35822923	+	1240
Ptgs2	-0.381779	6.65882	-9.41295	9.66668e-10	1.50336e-05	protein_coding	12.368264137168698	chr1;chr1	150100031;150100332	150108227;150101326	+;+	8197
Wnt7b	-0.345084	5.54414	-6.2812	1.35903e-06	0.00162581	protein_coding	5.41020587012241	chr15;chr15;chr15;chr15;chr15;chr15	85535437;85535441;85535441;85535447;85536410;85559011	85581582;85581821;85582473;85580729;85578070;85567022	-;-;-;-;-;-	47037
Dyrk3	-0.327122	3.59483	-4.50979	0.000129882	0.0214416	protein_coding	1.13935003093724	chr1;chr1	131127455;131129875	131138340;131138245	-;-	10886
Ahnak	-0.316887	12.1965	-8.28912	1.12515e-08	6.1496e-05	protein_coding	9.976931505504211	chr19;chr19;chr19;chr19;chr19	8989284;8989284;8989295;8997898;8999660	9019196;9076912;9076714;9002286;9076914	+;+;+;+;+	87631
Ereg	-0.28431	5.46442	-4.84133	5.4747e-05	0.0132543	protein_coding	1.8703700667414498	chr5	91074622	91093646	+	19025
Akr1b3	-0.280789	7.62892	-5.22723	2.00762e-05	0.00758301	protein_coding	2.6992787865956096	chr6;chr6;chr6;chr6;chr6;chr6	34302434;34303934;34303934;34307623;34309793;34310605	34307457;34306687;34317478;34317441;34317430;34317459	-;-;-;-;-;-	15045
Rhpn2	-0.279968	4.19069	-4.61359	9.91057e-05	0.0190283	protein_coding	1.38757928965221	chr7;chr7;chr7;chr7	35334170;35334330;35379282;35382565	35392289;35392285;35381622;35385210	+;+;+;+	58120
Snhg15	-0.274652	4.40953	-4.82404	5.72683e-05	0.0132543	lncRNA	1.89208855726874	chr11;chr11;chr11;chr11	6525591;6525591;6525592;6527051	6528766;6528779;6527759;6528763	-;-;-;-	3189
CT010467.1	-0.270641	5.14946	-5.61038	7.46739e-06	0.00504758	rRNA	3.7884806287260098	chr17;chr17	39846353;39848103	39848201;39848827	-;-	2475
Tfrc	-0.265194	6.10795	-6.31307	1.25468e-06	0.00162581	protein_coding	5.474655599565179	chr16;chr16;chr16;chr16;chr16;chr16;chr16	32608920;32608983;32609250;32615232;32618279;32620389;32624442	32632794;32623741;32613226;32617156;32620881;32623741;32632790	+;+;+;+;+;+;+	23875
mt-Co1	-0.261603	5.35363	-4.46184	0.000147159	0.021962	protein_coding	0.969833458955034	chrM	5328	6872	+	1545
Tmed5	-0.25701	4.50251	-4.23882	0.000262791	0.032785	protein_coding	0.47045441244975106	chr5;chr5;chr5;chr5;chr5;chr5	108106366;108117661;108121627;108123061;108129467;108129722	108132565;108132583;108132620;108132549;108132533;108132530	-;-;-;-;-;-	26255
Slc25a5	-0.255202	5.50817	-4.29367	0.000227911	0.0300378	protein_coding	0.51579672941754	chrX;chrX;chrX	36795651;36795654;36797279	36798807;36797643;36798553	+;+;+	3157
Crybg1	-0.240789	6.90323	-5.75383	5.17009e-06	0.00423185	protein_coding	4.06542195271915	chr10;chr10;chr10	43950636;43950638;44004175	44148853;44004369;44058778	-;-;-	198218
Nes	-0.239159	8.34129	-5.55121	8.69422e-06	0.00514832	protein_coding	3.49921042643409	chr3;chr3;chr3	87971078;87971093;87971129	87973391;87980451;87980451	+;+;+	9374
Klf5	-0.23832	4.69237	-4.18177	0.000304707	0.0350402	protein_coding	0.32533039347479603	chr14;chr14	99298691;99299154	99315036;99305326	+;+	16346
mt-Rnr2	-0.238304	9.05612	-7.0032	2.28833e-07	0.000508403	Mt_rRNA	7.05723312100528	chrM	1094	2675	+	1582
Cacybp	-0.238089	4.37311	-4.10267	0.000373979	0.0375233	protein_coding	0.143905488476589	chr1;chr1;chr1	160202367;160206116;160208087	160212875;160212805;160212726	-;-;-	10509
Hspa4l	-0.237375	5.96723	-5.03406	3.31512e-05	0.00982744	protein_coding	2.3318465887656403	chr3;chr3;chr3;chr3;chr3;chr3;chr3	40745382;40745430;40745484;40745583;40745868;40772644;40784010	40781598;40796103;40760868;40758596;40789584;40781840;40786820	+;+;+;+;+;+;+	50722
mt-Rnr1	-0.2368	7.76169	-5.9329	3.27499e-06	0.00339551	Mt_rRNA	4.48381535650522	chrM	70	1024	+	955
Rps4x	-0.232913	6.10631	-4.936	4.27852e-05	0.0116736	protein_coding	2.0685958916406597	chrX;chrX;chrX	102184941;102185074;102187627	102189394;102186737;102189336	-;-;-	4454
Itga6	-0.232428	5.79321	-4.85297	5.31112e-05	0.0132543	protein_coding	1.87091524595009	chr2;chr2;chr2;chr2;chr2;chr2;chr2;chr2;chr2	71745616;71786929;71786940;71786978;71787139;71826762;71838081;71849029;71849437	71820254;71820943;71856771;71856758;71856015;71854951;71838914;71858416;71852635	+;+;+;+;+;+;+;+;+	112801
Tiparp	-0.2303	5.86399	-5.49968	9.92753e-06	0.00514832	protein_coding	3.48672614162521	chr3;chr3;chr3	65528410;65528460;65546040	65555518;65547597;65552632	+;+;+	27109
Gpr149	-0.229018	7.13669	-5.89782	3.58056e-06	0.00345615	protein_coding	4.40927743943557	chr3;chr3	62529077;62594808	62605140;62602774	-;-	76064
Plaur	-0.22746	5.92343	-5.35581	1.43916e-05	0.00636938	protein_coding	3.12808719790025	chr7;chr7;chr7;chr7;chr7;chr7	24462484;24462485;24462495;24462500;24462500;24462500	24475967;24465394;24472960;24475968;24471993;24475715	+;+;+;+;+;+	13485
Loxl4	-0.225997	5.93955	-4.66817	8.59661e-05	0.0175914	protein_coding	1.3978015794733998	chr19;chr19;chr19;chr19;chr19	42593982;42595106;42595334;42601553;42607609	42612813;42612813;42608531;42603321;42612772	-;-;-;-;-	18832
Gm15459	-0.225966	6.50306	-4.32007	0.000212799	0.0285297	processed_pseudogene	0.489139331712969	chr5	5781615	5783555	-	1941
Dusp5	-0.222934	4.66326	-4.03663	0.000443577	0.0420641	protein_coding	-0.0179937869095328	chr19	53529109	53542431	+	13323
Zfp217	-0.222291	5.11157	-4.50035	0.000133118	0.0214416	protein_coding	1.06278756166759	chr2;chr2;chr2;chr2;chr2	170108643;170108646;170120333;170120619;170120719	170131220;170142678;170131220;170133945;170148103	-;-;-;-;-	39461
Ubc	-0.217491	5.83702	-4.49857	0.000133734	0.0214416	protein_coding	1.00983587074254	chr5;chr5;chr5	125385965;125385977;125387659	125390014;125390202;125389186	-;-;-	4238
Fam171a1	-0.216347	5.56613	-5.07946	2.94607e-05	0.00948645	protein_coding	2.44978914889761	chr2;chr2;chr2;chr2	3114224;3118382;3118413;3118685	3227250;3227806;3227252;3227806	+;+;+;+	113583
Hspd1	-0.214566	7.03482	-5.4985	9.95801e-06	0.00514832	protein_coding	3.4170828359792	chr1;chr1;chr1	55077835;55083067;55084533	55088024;55088243;55088243	-;-;-	10409
Ccnd1	-0.209676	7.54557	-4.61489	9.877e-05	0.0190283	protein_coding	1.15443665660574	chr7;chr7;chr7	144929931;144933198;144937295	144939869;144939925;144938197	-;-;-	9995
Hspa8	-0.204021	7.71618	-4.51935	0.000126689	0.0214416	protein_coding	0.904640607135995	chr9;chr9;chr9;chr9;chr9;chr9;chr9;chr9;chr9;chr9	40800984;40801276;40801279;40801287;40801289;40801302;40801302;40801461;40802342;40804484	40805200;40805199;40804337;40803379;40802498;40803026;40805200;40802561;40802912;40810087	+;+;+;+;+;+;+;+;+;+	9104
Dsp	-0.20386	6.91669	-4.38295	0.000180698	0.0253172	protein_coding	0.616739954945174	chr13;chr13;chr13	38151294;38151328;38178367	38198577;38198577;38182234	+;+;+	47284
Purb	-0.203346	5.38781	-4.11136	0.000365655	0.0372882	protein_coding	0.0928596543868965	chr11	6467599	6475917	-	8319
Slco4a1	-0.202664	7.53281	-5.03013	3.34912e-05	0.00982744	protein_coding	2.20338756459561	chr2;chr2;chr2;chr2;chr2	180456245;180456334;180460979;180467070;180472429	180474867;180474845;180474867;180468357;180474852	+;+;+;+;+	18623
Hsph1	-0.202021	8.24508	-5.59339	7.80056e-06	0.00504758	protein_coding	3.59980006153302	chr5;chr5;chr5;chr5;chr5;chr5;chr5;chr5;chr5;chr5;chr5	149614287;149616544;149616845;149617169;149617455;149619893;149620682;149629984;149630440;149632039;149632098	149636171;149636338;149636209;149636338;149619173;149621187;149636338;149636376;149636290;149636351;149633887	-;-;-;-;-;-;-;-;-;-;-	22090
Vcan	-0.193341	6.3415	-4.56975	0.000111099	0.0203271	protein_coding	1.13264449292993	chr13;chr13;chr13;chr13;chr13;chr13;chr13;chr13;chr13	89655312;89656340;89656645;89657017;89657056;89657655;89710683;89711226;89725434	89742509;89742322;89742334;89678121;89742244;89678908;89721971;89742318;89740397	-;-;-;-;-;-;-;-;-	87198
Cdh23	-0.19066	6.14282	-4.51326	0.000128714	0.0214416	protein_coding	1.00510205142747	chr10;chr10;chr10;chr10;chr10;chr10;chr10;chr10;chr10;chr10;chr10;chr10;chr10;chr10;chr10;chr10	60302748;60302748;60302750;60302750;60302750;60303274;60303274;60303299;60303299;60303352;60375450;60376772;60376866;60583079;60628480;60657266	60657333;60657333;60696490;60696490;60696490;60321585;60321585;60657333;60657333;60305649;60387035;60406453;60380192;60696490;60653033;60687257	-;-;-;-;-;-;-;-;-;-;-;-;-;-;-;-	393743
Hsp90ab1	-0.189719	8.72113	-4.48577	0.00013827	0.0215454	protein_coding	0.7591366056149399	chr17;chr17;chr17;chr17;chr17;chr17;chr17;chr17	45567775;45568858;45569018;45569578;45570445;45570663;45571018;45571538	45573271;45569736;45573253;45573255;45571582;45573255;45573271;45572555	-;-;-;-;-;-;-;-	5497
Npm1	-0.189172	7.48607	-5.48682	1.02622e-05	0.00514832	protein_coding	3.3658191893174396	chr11;chr11;chr11;chr11;chr11;chr11	33152287;33152510;33152511;33154927;33155328;33156026	33163206;33163072;33154465;33163077;33163076;33157277	-;-;-;-;-;-	10920
Rpf2	-0.186961	5.24673	-4.00992	0.000475244	0.0443305	protein_coding	-0.16478548303485097	chr10;chr10;chr10;chr10;chr10;chr10	40223246;40223427;40223683;40223813;40223888;40225340	40247002;40247036;40227798;40247003;40247027;40246993	-;-;-;-;-;-	23791
Tmcc3	-0.183999	5.7667	-3.9622	0.000537448	0.0475288	protein_coding	-0.33291375316856703	chr10;chr10;chr10;chr10;chr10;chr10;chr10;chr10;chr10	94311949;94312024;94312137;94514857;94545431;94550852;94550872;94575257;94576263	94430897;94578796;94375595;94590956;94578922;94578667;94588786;94588117;94588801	+;+;+;+;+;+;+;+;+	279008
Ncl	-0.183544	7.96027	-5.21178	2.08964e-05	0.00758301	protein_coding	2.64349708356927	chr1;chr1;chr1;chr1;chr1;chr1	86344719;86350495;86350496;86350564;86351101;86357312	86359400;86359364;86351211;86352063;86352306;86358969	-;-;-;-;-;-	14682
Ranbp2	-0.180516	9.26804	-5.49748	9.98411e-06	0.00514832	protein_coding	3.3163628588566296	chr10;chr10;chr10	58446920;58446922;58447195	58458999;58494356;58460973	+;+;+	47437
Sema5a	-0.17773	6.52543	-4.66285	8.7166e-05	0.0176053	protein_coding	1.3167144307723702	chr15;chr15;chr15;chr15;chr15;chr15;chr15;chr15;chr15	32244810;32244813;32244822;32244824;32244825;32244831;32245038;32245103;32601675	32563558;32696341;32619249;32270884;32564896;32642352;32632197;32678594;32689636	+;+;+;+;+;+;+;+;+	451532
Pabpc1	-0.176529	8.44363	-5.42685	1.19788e-05	0.00582167	protein_coding	3.17435210740528	chr15;chr15;chr15;chr15;chr15;chr15;chr15;chr15;chr15;chr15	36595661;36595907;36596024;36596024;36596201;36598301;36598953;36600421;36603496;36605752	36608973;36598019;36597426;36598312;36597736;36602346;36599762;36605466;36608973;36609668	-;-;-;-;-;-;-;-;-;-	14008
Taf4b	-0.176436	5.52576	-4.00928	0.000476029	0.0443305	protein_coding	-0.19839353623664602	chr18;chr18	14783245;14783245	14900359;14900359	+;+	117115
Psat1	-0.17603	7.78225	-4.92609	4.39033e-05	0.0117009	protein_coding	1.9322859282659999	chr19;chr19;chr19;chr19;chr19;chr19;chr19	15904678;15905127;15905130;15915009;15916839;15918403;15920500	15925059;15924622;15909712;15947337;15918337;15921409;15924930	-;-;-;-;-;-;-	42660
Ddx21	-0.175684	7.77926	-5.22733	2.00707e-05	0.00758301	protein_coding	2.6987165586561095	chr10;chr10;chr10	62580251;62588739;62588762	62602281;62590177;62590971	-;-;-	22031
Gfod1	-0.174749	9.04655	-5.38465	1.3358e-05	0.00629525	protein_coding	3.03433066039536	chr13;chr13	43195245;43265425	43304172;43303405	-;-	108928
Gclm	-0.174542	6.04325	-4.23787	0.000263442	0.032785	protein_coding	0.323184566392095	chr3;chr3;chr3;chr3;chr3;chr3;chr3	122245557;122245668;122245712;122245988;122246081;122255587;122261779	122270732;122266435;122256971;122262616;122265225;122266943;122266255	+;+;+;+;+;+;+	25176
Iqgap2	-0.174239	5.90766	-3.93175	0.000581267	0.0496696	protein_coding	-0.40364017604877295	chr13;chr13;chr13;chr13;chr13;chr13;chr13;chr13;chr13	95627174;95658575;95660197;95661402;95668427;95675293;95732931;95746312;95746450	95891995;95661098;95665700;95682937;95671519;95682324;95892483;95891757;95764397	-;-;-;-;-;-;-;-;-	265310
Pgk1	-0.173402	6.18201	-3.93578	0.000575278	0.0496045	protein_coding	-0.44583230993952	chrX;chrX;chrX	106187100;106187163;106191628	106203699;106203661;106194776	+;+;+	16600
Msl2	-0.172788	5.86989	-4.11636	0.000360956	0.0372882	protein_coding	0.0345250697442818	chr9;chr9	101074101;101074762	101101785;101104800	+;+	30700
Ccn1	-0.17266	8.23466	-4.76651	6.65302e-05	0.0143705	protein_coding	1.51982058706695	chr3	145646976	145649981	-	3006
Ddx3x	-0.172652	7.8385	-4.46788	0.000144861	0.021962	protein_coding	0.7700550645624559	chrX;chrX;chrX;chrX;chrX	13280970;13281022;13281032;13287284;13287785	13294052;13292022;13287872;13288852;13289915	+;+;+;+;+	13083
Eif2s2	-0.171398	6.43722	-4.4661	0.000145534	0.021962	protein_coding	0.8528388301503108	chr2;chr2;chr2;chr2;chr2	154871410;154871418;154884343;154884375;154884378	154892935;154892782;154892831;154892795;154892808	-;-;-;-;-	21526
Hnrnpu	-0.169051	6.88952	-4.11026	0.000366702	0.0372882	protein_coding	-0.0776316095046976	chr1;chr1;chr1;chr1;chr1;chr1;chr1;chr1;chr1	178321108;178323074;178323134;178323620;178324343;178324832;178331866;178332103;178335642	178324171;178337728;178330621;178329407;178337797;178330320;178332926;178334546;178336405	-;-;-;-;-;-;-;-;-	16690
Kirrel3	-0.16794	5.91163	-4.12518	0.000352813	0.036839	protein_coding	0.0413407644888597	chr9;chr9;chr9;chr9;chr9;chr9;chr9;chr9;chr9	34485894;34486125;34486126;34488733;34488795;34488795;34488828;34488936;35016452	34489158;34510616;35035280;35036716;35030878;35036716;35036310;35036310;35030876	+;+;+;+;+;+;+;+;+	550823
Txn1	-0.167819	6.50174	-4.21086	0.000282563	0.0338464	protein_coding	0.207223579778971	chr4	57943373	57956411	-	13039
Serbp1	-0.166903	6.85807	-4.57412	0.000109843	0.0203271	protein_coding	1.08556293494132	chr6;chr6;chr6;chr6;chr6;chr6;chr6;chr6;chr6;chr6;chr6;chr6;chr6;chr6;chr6;chr6	67238176;67266624;67266983;67266988;67267005;67267010;67267011;67267011;67267011;67267016;67267038;67267071;67267079;67267257;67267330;67271879	67271272;67297736;67284306;67269354;67284066;67284047;67274010;67284047;67284311;67274605;67277781;67284014;67272240;67272855;67281803;67281820	+;+;+;+;+;+;+;+;+;+;+;+;+;+;+;+	59561
Tenm4	-0.165702	7.52685	-4.75871	6.78962e-05	0.0144647	protein_coding	1.51712811519588	chr7;chr7;chr7;chr7;chr7;chr7;chr7;chr7;chr7;chr7;chr7;chr7	96171246;96209663;96209713;96210146;96210154;96210637;96211671;96522398;96644172;96777934;96796641;96796641	96908569;96437138;96498917;96438966;96553482;96911093;96908554;96553482;96732280;96797733;96798570;96843440	+;+;+;+;+;+;+;+;+;+;+;+	739848
Eif1a	-0.164269	6.19178	-4.00517	0.000481103	0.0445364	protein_coding	-0.273494284618905	chr18;chr18;chr18;chr18;chr18;chr18;chr18;chr18	46597701;46597704;46597708;46597710;46597725;46597755;46597798;46598014	46609249;46610211;46609171;46616456;46609178;46609178;46609249;46616435	+;+;+;+;+;+;+;+	18756
Cct8	-0.16225	6.84323	-4.19022	0.000298106	0.0348582	protein_coding	0.130423581088621	chr16;chr16;chr16;chr16;chr16;chr16;chr16;chr16;chr16;chr16	87483326;87483988;87483988;87484911;87485439;87485579;87485727;87488845;87488931;87490488	87495873;87495788;87495788;87488843;87486070;87486355;87486497;87491448;87495859;87495704	-;-;-;-;-;-;-;-;-;-	12548
Fam111a	-0.162052	6.5259	-4.0616	0.000415871	0.0401715	protein_coding	-0.167892386802935	chr19;chr19;chr19;chr19	12545740;12568198;12568198;12573523	12583963;12589760;12589768;12589762	+;+;+;+	44029
Taf1d	-0.161265	7.93511	-4.84985	5.35446e-05	0.0132543	protein_coding	1.7273222500760002	chr9;chr9;chr9;chr9;chr9;chr9;chr9;chr9;chr9;chr9;chr9;chr9;chr9;chr9;chr9;chr9	15306214;15306248;15306258;15306260;15306260;15306260;15306260;15306264;15306329;15307726;15307746;15309900;15310361;15311630;15312801;15316206	15312104;15316978;15308915;15316976;15307961;15316970;15316970;15311798;15308733;15316978;15316970;15314401;15312077;15312104;15316991;15316947	+;+;+;+;+;+;+;+;+;+;+;+;+;+;+;+	10778
Grik2	-0.157946	7.14439	-4.16623	0.000317231	0.0354933	protein_coding	0.0418229364647855	chr10;chr10;chr10;chr10;chr10;chr10;chr10;chr10;chr10;chr10;chr10	49094833;49099843;49099843;49100727;49100837;49100989;49101128;49105018;49193630;49356033;49495440	49788766;49243036;49783259;49783259;49272805;49783409;49103931;49783259;49433386;49535353;49788754	-;-;-;-;-;-;-;-;-;-;-	693934
Nup50	-0.157081	6.96057	-4.22157	0.000274822	0.0336538	protein_coding	0.20176802192878102	chr15;chr15	84923411;84923449	84942963;84940007	+;+	19553
Hectd2	-0.152477	7.16535	-4.2777	0.000237558	0.0310462	protein_coding	0.327397738986273	chr19;chr19;chr19;chr19;chr19;chr19;chr19;chr19;chr19	36554639;36554668;36554669;36554669;36554678;36554835;36554866;36585489;36605167	36621132;36620242;36621135;36591147;36597381;36569797;36618844;36618844;36612398	+;+;+;+;+;+;+;+;+	66497
Xpo1	-0.141338	7.66224	-4.01518	0.000468834	0.0441897	protein_coding	-0.364246168705267	chr11;chr11;chr11;chr11;chr11;chr11;chr11	23256041;23256041;23256055;23256058;23256078;23256589;23284644	23297597;23297597;23296233;23282726;23298249;23267714;23287451	+;+;+;+;+;+;+	42209
Ipo7	-0.137315	7.72237	-3.99663	0.000491813	0.0449922	protein_coding	-0.41441718698980295	chr7;chr7;chr7;chr7;chr7	110018274;110018315;110018315;110018315;110030066	110056609;110051981;110056115;110049369;110034224	+;+;+;+;+	38336
Met	-0.135817	7.44509	-3.95536	0.000546993	0.0476497	protein_coding	-0.501855650236281	chr6;chr6;chr6;chr6;chr6;chr6;chr6	17463800;17463827;17464038;17464107;17491241;17535001;17546973	17573980;17491747;17572229;17541412;17571823;17547210;17553430	+;+;+;+;+;+;+	110181
Nmt2	-0.133128	7.50434	-3.98241	0.000510174	0.0456131	protein_coding	-0.45026618344394803	chr2;chr2;chr2;chr2	3284212;3284257;3284268;3284281	3328877;3326716;3326198;3307135	+;+;+;+	44666
Rbpj	-0.132929	8.09299	-3.98311	0.000509256	0.0456131	protein_coding	-0.47783890944379503	chr5;chr5;chr5;chr5;chr5;chr5;chr5;chr5;chr5;chr5;chr5;chr5	53466152;53555706;53555834;53590214;53590368;53590471;53590981;53619436;53624914;53625077;53638632;53645738	53649390;53557224;53657358;53657362;53657362;53657362;53656137;53645979;53642065;53642065;53642067;53651459	+;+;+;+;+;+;+;+;+;+;+;+	191211
Myo10	0.128571	10.1825	4.12542	0.000352597	0.036839	protein_coding	-0.218125696317448	chr15;chr15;chr15;chr15;chr15;chr15;chr15;chr15;chr15;chr15;chr15;chr15;chr15	25622525;25622543;25622549;25674510;25713871;25742409;25752910;25752979;25758765;25758785;25768556;25773987;25780190	25813673;25779764;25701950;25723950;25724001;25781194;25813671;25779774;25776096;25780409;25776345;25781057;25781368	+;+;+;+;+;+;+;+;+;+;+;+;+	191149
Tln2	0.131653	8.54688	4.11011	0.00036684	0.0372882	protein_coding	-0.176420495589186	chr9;chr9;chr9;chr9;chr9;chr9;chr9;chr9;chr9	67217087;67220654;67220909;67220909;67220911;67221138;67228043;67245182;67392564	67559703;67330647;67296443;67539615;67327664;67539392;67231407;67262093;67428803	-;-;-;-;-;-;-;-;-	342617
Mcc	0.132903	8.33575	4.1446	0.00033551	0.0364885	protein_coding	-0.0835144605154907	chr18;chr18;chr18;chr18;chr18	44425060;44429280;44516837;44658556;44711435	44812182;44662266;44519516;44662284;44724658	-;-;-;-;-	387123
Ptn	0.135829	8.12838	4.17128	0.000313105	0.0354578	protein_coding	-0.0302707106055369	chr6;chr6	36714929;36739459	36810220;36810179	-;-	95292
Pmepa1	0.138793	8.78763	4.07525	0.000401456	0.0395155	protein_coding	-0.272199866310801	chr2;chr2;chr2	173224458;173228046;173228211	173276533;173276189;173234722	-;-;-	52076
Maml2	0.139495	9.76246	4.77243	6.55121e-05	0.0143499	protein_coding	1.4387980712246902	chr9;chr9;chr9	13297957;13621646;13662460	13709388;13707343;13707345	+;+;+	411432
Ext1	0.141201	10.1566	4.937	4.26735e-05	0.0116736	protein_coding	1.84807395857475	chr15;chr15;chr15;chr15	53064038;53068664;53083146;53089931	53346159;53345659;53196255;53107868	-;-;-;-	282122
Ebf1	0.143663	7.84133	4.4477	0.000152675	0.0224	protein_coding	0.688860869153129	chr11;chr11;chr11;chr11;chr11;chr11;chr11	44617317;44617317;44617317;44618116;44618179;44621761;44912138	45005529;45008091;45004995;44646820;44643469;44643459;44972914	+;+;+;+;+;+;+	390775
Srgap3	0.144469	7.71044	4.24617	0.000257827	0.032785	protein_coding	0.206389644623153	chr6;chr6;chr6;chr6;chr6	112717971;112717974;112739025;112766564;112795420	112947266;112946754;112766937;112947266;112829459	-;-;-;-;-	229296
Ncam1	0.145	8.58444	4.36346	0.000190094	0.0259328	protein_coding	0.461454986351859	chr9;chr9;chr9;chr9;chr9;chr9;chr9	49502136;49502148;49505048;49517278;49523626;49531276;49641590	49798925;49568549;49798872;49798890;49543030;49798758;49798922	-;-;-;-;-;-;-	296790
Ccn4	0.148097	8.93897	4.45893	0.000148278	0.021962	protein_coding	0.6900024010121479	chr15;chr15;chr15;chr15;chr15;chr15	66891320;66891387;66891508;66909264;66909286;66909311	66923201;66920077;66919455;66919457;66919457;66919235	+;+;+;+;+;+	31882
Zbtb7c	0.148773	8.43881	4.42698	0.000161139	0.0234209	protein_coding	0.626413408101821	chr18;chr18;chr18	75820178;75820215;76059458	76148564;76148561;76146443	+;+;+	328387
Ssbp2	0.14945	8.12348	3.95582	0.000546349	0.0476497	protein_coding	-0.5370847077339329	chr13;chr13;chr13;chr13;chr13;chr13;chr13;chr13;chr13;chr13	91460283;91461050;91461091;91461127;91461160;91461163;91461170;91461181;91539343;91670437	91688866;91703429;91701236;91539399;91672408;91565210;91683703;91524866;91657776;91691432	+;+;+;+;+;+;+;+;+;+	243147
Micall2	0.154474	6.53183	4.12933	0.00034904	0.036839	protein_coding	-0.00299187045661053	chr5;chr5;chr5;chr5	139706696;139706696;139706886;139710135	139732834;139736336;139710227;139711619	-;-;-;-	29641
Parp8	0.154556	8.13462	4.592	0.000104841	0.0196444	protein_coding	1.06909569192056	chr13;chr13;chr13;chr13;chr13;chr13;chr13	116854820;116854913;116854961;116893014;116922234;116922570;117021069	117025522;117025395;117025273;117025520;116924904;117025504;117025537	-;-;-;-;-;-;-	170718
Cacna1c	0.154666	9.88553	5.09652	2.81832e-05	0.00932565	protein_coding	2.26339179056308	chr6;chr6;chr6;chr6;chr6;chr6;chr6;chr6;chr6;chr6;chr6;chr6;chr6;chr6;chr6;chr6;chr6;chr6;chr6;chr6;chr6;chr6;chr6;chr6;chr6;chr6;chr6;chr6	118587240;118592304;118592319;118592319;118592319;118592319;118592319;118592319;118592464;118592942;118592942;118593082;118593647;118593647;118593793;118593793;118593793;118593793;118593793;118593793;118593799;118593892;118593892;118593892;118614026;118702217;118946163;118955572	119196231;118595426;118757974;118780324;118780324;118780324;118780324;118757974;119108189;119108189;119108236;119196418;119108573;119196387;119107975;119107975;119107975;119107975;119107975;119107975;119080007;119107975;119107975;119196231;118627946;118707147;119196409;119196890	-;-;-;-;-;-;-;-;-;-;-;-;-;-;-;-;-;-;-;-;-;-;-;-;-;-;-;-	609651
Arnt2	0.156925	7.03794	4.42062	0.000163825	0.0235908	protein_coding	0.687803079041121	chr7;chr7;chr7;chr7;chr7;chr7;chr7;chr7;chr7;chr7;chr7;chr7;chr7	84246278;84246281;84246281;84250076;84267926;84268842;84275390;84305229;84309092;84310945;84343851;84347432;84347436	84410119;84367911;84372531;84263775;84275871;84310978;84282394;84311181;84409883;84409963;84410176;84372495;84372658	-;-;-;-;-;-;-;-;-;-;-;-;-	163899
Sh3pxd2b	0.157413	7.30619	4.36439	0.000189639	0.0259328	protein_coding	0.53968968442933	chr11;chr11;chr11	32347820;32347820;32347840	32428173;32428173;32390300	+;+;+	80354
Itgb5	0.158629	7.06712	4.37533	0.000184317	0.0255937	protein_coding	0.5814228327098371	chr16;chr16;chr16;chr16;chr16;chr16;chr16	33829665;33829677;33885026;33891941;33891947;33922486;33946524	33949338;33949153;33910585;33949153;33899402;33944148;33949145	+;+;+;+;+;+;+	119674
2610307P16Rik	0.159092	7.91211	3.96189	0.000537877	0.0475288	lncRNA	-0.499120497299535	chr13;chr13;chr13;chr13;chr13;chr13;chr13	28460034;28460778;28460778;28460941;28505717;28561484;28668650	28521108;28480841;28885620;28516781;28516940;28883456;28885344	-;-;-;-;-;-;-	425587
Rgs12	0.160524	6.58586	4.18273	0.000303944	0.0350402	protein_coding	0.143369307490603	chr5;chr5;chr5;chr5;chr5;chr5;chr5;chr5;chr5;chr5;chr5;chr5;chr5;chr5;chr5;chr5;chr5;chr5	34949445;34949448;34964773;34973817;34974992;34989128;34989384;34989549;34999057;34999078;34999184;35014320;35020113;35022756;35022831;35024341;35026903;35026970	35033595;35020094;35039644;34975281;35019505;35023172;35033442;35039635;35033591;35033104;35039635;35019492;35022662;35026970;35024336;35030090;35032052;35039636	+;+;+;+;+;+;+;+;+;+;+;+;+;+;+;+;+;+	90200
Tgfb2	0.162503	7.66362	4.09991	0.000376656	0.0375497	protein_coding	-0.14724901252382097	chr1;chr1;chr1;chr1;chr1;chr1	186622792;186624218;186625580;186628883;186632767;186690724	186705989;186705700;186649990;186650056;186668155;186704333	-;-;-;-;-;-	83198
Zfp704	0.164807	6.85797	4.10607	0.000370698	0.0374357	protein_coding	-0.0725540836209788	chr3;chr3;chr3	9427020;9438292;9438696	9610085;9565299;9441036	-;-;-	183066
St5	0.166476	8.2229	4.71541	7.60064e-05	0.0157607	protein_coding	1.37936080928131	chr7;chr7;chr7;chr7;chr7;chr7;chr7;chr7;chr7;chr7;chr7	109523911;109523911;109523920;109523920;109524059;109537747;109553013;109557181;109557239;109557256;109570007	109617147;109617147;109616753;109616553;109540433;109616391;109703605;109616753;109602665;109672353;109672086	-;-;-;-;-;-;-;-;-;-;-	179695
Maml3	0.166665	8.48886	5.0088	3.54022e-05	0.0100104	protein_coding	2.1038951254323996	chr3;chr3;chr3	51685907;51685907;51794377	52105076;51796536;51796574	-;-;-	419170
Arhgef10	0.16711	6.71724	4.50365	0.000131977	0.0214416	protein_coding	0.926144560298003	chr8;chr8;chr8;chr8;chr8;chr8;chr8	14911663;14911717;14911724;14911738;14945301;14990359;14996136	15001085;14928291;14961202;15001085;15001082;14991124;15001074	+;+;+;+;+;+;+	89423
Gli2	0.167529	7.81252	4.82307	5.74142e-05	0.0132543	protein_coding	1.6731270464599999	chr1;chr1;chr1;chr1;chr1;chr1;chr1;chr1;chr1	118834132;118848460;118848460;118848460;118848460;118848460;118848462;118848462;118868042	119053619;119053339;119053339;119053339;119053339;119053339;119053339;119053339;118982588	-;-;-;-;-;-;-;-;-	219488
Rnf157	0.170141	6.26465	4.23817	0.00026324	0.032785	protein_coding	0.30954749697104605	chr11;chr11;chr11;chr11;chr11;chr11;chr11;chr11;chr11;chr11;chr11	116336353;116336353;116336353;116338339;116338406;116352652;116353968;116357368;116359252;116359889;116402841	116359081;116413004;116413004;116347444;116347918;116359505;116355469;116359307;116360012;116387405;116413032	-;-;-;-;-;-;-;-;-;-;-	76680
Pacs2	0.171273	6.01204	4.20449	0.000287276	0.0338464	protein_coding	0.23186480247054397	chr12;chr12;chr12;chr12;chr12;chr12;chr12	113014508;113014508;113014533;113014534;113062205;113067802;113070672	113072138;113074401;113072137;113049855;113074386;113069297;113071397	+;+;+;+;+;+;+	59894
Slc24a3	0.172475	9.84705	5.02063	3.43296e-05	0.00988691	protein_coding	2.07550357382071	chr2;chr2;chr2;chr2;chr2	145167754;145167919;145242611;145244972;145606818	145642166;145518947;145642166;145640361;145614160	+;+;+;+;+	474413
Prickle1	0.17585	6.23389	4.14777	0.000332767	0.036445	protein_coding	0.095644832092904	chr15;chr15	93499114;93499114	93519523;93595891	-;-	96778
Ust	0.17629	8.26204	4.33053	0.000207088	0.0280055	protein_coding	0.394543817836243	chr10;chr10	8204756;8204809	8302242;8518825	-;-	314070
Dot1l	0.17716	6.99626	4.54917	0.00011722	0.0211977	protein_coding	1.02715998481235	chr10;chr10;chr10;chr10;chr10;chr10;chr10	80755206;80755208;80755463;80777556;80785164;80789063;80791454	80795461;80794387;80766587;80794391;80786421;80794347;80793818	+;+;+;+;+;+;+	40256
Prkg1	0.177605	5.83323	4.25217	0.000253841	0.032785	protein_coding	0.34216149091914	chr19;chr19;chr19;chr19;chr19;chr19;chr19;chr19	30564489;30568027;30568547;30568961;30568963;30619371;30708885;31742114	31765033;30730582;31664370;30574155;30574155;30625491;30781452;31764973	-;-;-;-;-;-;-;-	1200545
Arhgef10l	0.178076	7.21395	4.78708	6.30576e-05	0.0140096	protein_coding	1.60822129482018	chr4;chr4;chr4;chr4;chr4;chr4;chr4;chr4;chr4;chr4;chr4;chr4	140514485;140514485;140514485;140514485;140514485;140514485;140514485;140544314;140575426;140580865;140591932;140593169	140584343;140648750;140648750;140648756;140666012;140577094;140581818;140568381;140581802;140592040;140649360;140617065	-;-;-;-;-;-;-;-;-;-;-;-	151528
Ablim1	0.179349	7.16939	5.06303	3.07462e-05	0.00948645	protein_coding	2.31055253346134	chr19;chr19;chr19;chr19;chr19;chr19;chr19;chr19;chr19;chr19;chr19;chr19;chr19;chr19;chr19;chr19;chr19;chr19;chr19;chr19;chr19	57032733;57032890;57033267;57033274;57036283;57036418;57036479;57036684;57036966;57037004;57037140;57037182;57037251;57039447;57041054;57060964;57077302;57116022;57130264;57130606;57130846	57216032;57119009;57119009;57197631;57239329;57119007;57118913;57197456;57239861;57215965;57197391;57197496;57314919;57047238;57044942;57134708;57134677;57119024;57135725;57314911;57182308	-;-;-;-;-;-;-;-;-;-;-;-;-;-;-;-;-;-;-;-;-	282187
Mxra7	0.184717	5.71384	3.95434	0.000548437	0.0476497	protein_coding	-0.335572107641541	chr11;chr11;chr11	116803062;116807729;116807913	116828046;116828013;116828003	-;-;-	24985
Gm2115	0.185634	7.4133	5.25313	1.87728e-05	0.00748603	protein_coding	2.7682390488879403	chr7;chr7	84528954;84529138	84583531;84575841	+;+	54578
Mgmt	0.186802	5.20524	4.16028	0.000322153	0.0357866	protein_coding	0.169672713024447	chr7	136894614	137130266	+	235653
Ltbp2	0.186906	6.207	4.61824	9.79111e-05	0.0190283	protein_coding	1.26264934001965	chr12;chr12;chr12;chr12;chr12;chr12;chr12	84783212;84783213;84783329;84785206;84786379;84791859;84807713	84876532;84876495;84876479;84791843;84792971;84799463;84876491	-;-;-;-;-;-;-	93321
Bcar3	0.188998	5.59959	4.08803	0.000388412	0.038475	protein_coding	0.00625372628468579	chr3;chr3;chr3;chr3;chr3;chr3;chr3;chr3;chr3;chr3	122294136;122419757;122419778;122419823;122483723;122504675;122508064;122511129;122512222;122524646	122427148;122426866;122530191;122471601;122508448;122508449;122512749;122512937;122523210;122525405	+;+;+;+;+;+;+;+;+;+	236056
Cpeb3	0.189205	6.09234	4.50244	0.000132394	0.0214416	protein_coding	0.97526128770648	chr19;chr19;chr19;chr19;chr19;chr19;chr19;chr19;chr19;chr19;chr19;chr19	37021291;37021297;37021879;37021879;37022970;37023935;37024639;37054062;37174437;37174593;37174623;37174688	37207462;37174095;37176063;37207462;37207473;37207293;37198109;37207508;37178017;37176056;37208601;37175216	-;-;-;-;-;-;-;-;-;-;-;-	187311
Ntn1	0.189689	5.95231	4.1796	0.000306422	0.0350402	protein_coding	0.18246687578676102	chr11;chr11;chr11	68209364;68209364;68385644	68386826;68400823;68387012	-;-;-	191460
Azin2	0.193076	5.85621	4.47864	0.000140859	0.0216895	protein_coding	0.9475154444937719	chr4;chr4;chr4;chr4;chr4;chr4;chr4	128930233;128932022;128932022;128945697;128946139;128947237;128960705	128962420;128962439;128962428;128962439;128961398;128962442;128962428	-;-;-;-;-;-;-	32210
Col16a1	0.195861	6.01357	4.48791	0.000137501	0.0215454	protein_coding	0.9547396466314091	chr4;chr4;chr4;chr4;chr4;chr4;chr4;chr4;chr4;chr4;chr4;chr4;chr4	130047840;130047875;130047885;130047909;130047945;130047962;130055010;130055055;130055990;130068527;130077043;130079010;130097604	130099277;130049733;130093502;130080401;130051851;130099283;130058581;130056027;130099277;130081505;130080208;130080620;130099276	+;+;+;+;+;+;+;+;+;+;+;+;+	51444
Ptprs	0.199076	6.96083	5.26532	1.81891e-05	0.00744414	protein_coding	2.8365757707948194	chr17;chr17;chr17;chr17;chr17;chr17;chr17;chr17;chr17;chr17;chr17;chr17;chr17;chr17;chr17;chr17;chr17;chr17;chr17;chr17;chr17	56412426;56412431;56412433;56413299;56414680;56419414;56422237;56423394;56423809;56424182;56425502;56425712;56426494;56427989;56433935;56433999;56445847;56445848;56447217;56454966;56457615	56476439;56462216;56476483;56414430;56415033;56422757;56476369;56427994;56425133;56425461;56435009;56429282;56434982;56435985;56434955;56434685;56476444;56476389;56447626;56474627;56462161	-;-;-;-;-;-;-;-;-;-;-;-;-;-;-;-;-;-;-;-;-	64058
Mier2	0.202037	5.23726	3.99264	0.000496898	0.0451915	protein_coding	-0.18741690528847896	chr10;chr10;chr10;chr10;chr10;chr10;chr10;chr10;chr10;chr10;chr10;chr10	79540245;79540245;79540246;79540921;79541668;79542467;79548802;79548874;79548881;79548906;79549558;79549636	79555091;79555199;79541960;79542165;79544770;79544352;79555114;79554884;79555121;79550809;79555077;79554605	-;-;-;-;-;-;-;-;-;-;-;-	14955
Rnf150	0.203085	6.43395	5.34646	1.47439e-05	0.00636938	protein_coding	3.06016202008755	chr8;chr8;chr8	82863356;82863472;82863814	83091268;82994636;82910729	+;+;+	227913
Hdac5	0.203749	6.51509	5.34992	1.46126e-05	0.00636938	protein_coding	3.0735847610845397	chr11;chr11;chr11;chr11;chr11;chr11;chr11;chr11;chr11;chr11;chr11;chr11;chr11;chr11;chr11;chr11;chr11;chr11;chr11;chr11	102194432;102195744;102195747;102195749;102195749;102195749;102195749;102195749;102195751;102195751;102196237;102196681;102198679;102198964;102199390;102205887;102206628;102207031;102218711;102219153	102230166;102230124;102197185;102196558;102196568;102197868;102218929;102230139;102230166;102230136;102198079;102198895;102199493;102200357;102200816;102230142;102218928;102218929;102230133;102230146	-;-;-;-;-;-;-;-;-;-;-;-;-;-;-;-;-;-;-;-	35735
Csad	0.204824	5.51535	4.06369	0.000413634	0.0401715	protein_coding	-0.0462669934002413	chr15;chr15;chr15;chr15;chr15;chr15;chr15;chr15;chr15;chr15;chr15;chr15;chr15;chr15;chr15;chr15;chr15;chr15;chr15;chr15;chr15;chr15;chr15	102176999;102177313;102177319;102177594;102178391;102178525;102178581;102179546;102185997;102186410;102187054;102187134;102187566;102187566;102187660;102188228;102188243;102188564;102188935;102200856;102200867;102201055;102202444	102189058;102179019;102188975;102188674;102179861;102188674;102187599;102188097;102188674;102204245;102203412;102204253;102192059;102204233;102203431;102203724;102204256;102203893;102203454;102204201;102203716;102204242;102204724	-;-;-;-;-;-;-;-;-;-;-;-;-;-;-;-;-;-;-;-;-;-;-	27726
Szt2	0.205583	5.70994	4.05306	0.000425149	0.0405639	protein_coding	-0.0976707984614551	chr4;chr4;chr4;chr4;chr4;chr4	118362743;118362747;118363407;118368753;118372673;118389133	118409273;118374274;118365066;118369639;118373825;118389933	-;-;-;-;-;-	46531
Mtss2	0.208454	5.65557	4.60683	0.000100868	0.0191305	protein_coding	1.2744657771166001	chr8;chr8;chr8;chr8;chr8;chr8	110721476;110725726;110726417;110727346;110727357;110737117	110741400;110739935;110732010;110737653;110738073;110738381	+;+;+;+;+;+	19925
Slc9a5	0.212582	5.98813	4.20815	0.000284559	0.0338464	protein_coding	0.255589147991083	chr8;chr8	105348843;105355462	105368743;105369881	+;+	21039
Coro2b	0.214039	4.98429	3.93441	0.000577316	0.0496045	protein_coding	-0.28900161032944205	chr9;chr9;chr9;chr9;chr9;chr9;chr9	62419492;62425583;62427936;62428263;62429334;62432494;62453283	62537044;62428001;62510498;62429250;62449148;62520436;62536960	-;-;-;-;-;-;-	117553
Galnt18	0.214784	5.46813	5.13664	2.53946e-05	0.00877637	protein_coding	2.579819509806	chr7;chr7	111471661;111471661	111779977;111779977	-;-	308317
Myo16	0.21491	6.00132	4.81948	5.79534e-05	0.0132543	protein_coding	1.78419425571476	chr8;chr8;chr8;chr8;chr8	10153911;10153968;10249288;10272536;10272572	10426702;10634742;10369447;10634741;10634741	+;+;+;+;+	480832
Myo7a	0.214964	5.4411	4.12726	0.000350922	0.036839	protein_coding	0.146974152493468	chr7;chr7;chr7;chr7;chr7;chr7;chr7;chr7;chr7;chr7;chr7;chr7;chr7;chr7;chr7	98051060;98051063;98051401;98051401;98051490;98051625;98062643;98081170;98085384;98097632;98098207;98098247;98098256;98106992;98108732	98119524;98069377;98109248;98109248;98107147;98119503;98065202;98084719;98091128;98112662;98103361;98103357;98119493;98111563;98119492	-;-;-;-;-;-;-;-;-;-;-;-;-;-;-	68465
Speg	0.219333	5.64781	4.48502	0.000138538	0.0215454	protein_coding	0.982840507566551	chr1;chr1;chr1;chr1;chr1;chr1;chr1;chr1;chr1;chr1;chr1;chr1;chr1;chr1;chr1	75375297;75382114;75382114;75382126;75382138;75383556;75384700;75384828;75385512;75385610;75400085;75400521;75400635;75401010;75423510	75432320;75404563;75388345;75383382;75387895;75384975;75387948;75391923;75389104;75432304;75403990;75404370;75404562;75404207;75427623	+;+;+;+;+;+;+;+;+;+;+;+;+;+;+	57024
Sgcz	0.223566	7.38221	5.09946	2.7969e-05	0.00932565	protein_coding	2.3954803929025896	chr8;chr8	37522298;37522554	38661508;38661508	-;-	1139211
Setbp1	0.223676	6.77762	5.85431	4.00018e-06	0.00345615	protein_coding	4.31810888713469	chr18	78750380	79109391	-	359012
Adamts14	0.224919	5.82622	5.21049	2.09664e-05	0.00758301	protein_coding	2.7729182210229997	chr10;chr10	61197112;61198468	61273438;61273242	-;-	76327
Samd14	0.226525	5.08446	4.1694	0.000314633	0.0354578	protein_coding	0.273561971376358	chr11;chr11;chr11	95009879;95009882;95010281	95026087;95021640;95020116	+;+;+	16209
Serhl	0.232399	4.67302	4.15057	0.000330366	0.0364387	protein_coding	0.253375846122397	chr15;chr15;chr15;chr15;chr15;chr15;chr15;chr15;chr15;chr15;chr15;chr15;chr15;chr15;chr15;chr15;chr15;chr15	83089506;83089508;83092883;83097071;83100204;83100213;83100263;83100289;83100294;83100294;83101565;83103697;83103919;83103921;83104361;83106575;83112870;83115487	83101767;83104367;83101997;83103008;83116674;83116671;83103044;83103069;83102340;83116674;83103204;83115656;83108344;83105794;83114405;83116392;83116529;83116657	+;+;+;+;+;+;+;+;+;+;+;+;+;+;+;+;+;+	27169
Mbd6	0.239638	4.67404	4.22306	0.000273763	0.0336538	protein_coding	0.4263147528649529	chr10;chr10;chr10;chr10;chr10;chr10;chr10	127281956;127281956;127281956;127281956;127282676;127283526;127286568	127283668;127285900;127288890;127289018;127284358;127284371;127288853	-;-;-;-;-;-;-	7063
Nrep	0.241395	5.13494	4.20758	0.000284982	0.0338464	protein_coding	0.352455591758249	chr18;chr18;chr18;chr18	33437019;33437022;33438439;33438688	33464029;33463435;33463854;33463739	-;-;-;-	27011
Cemip	0.242308	7.59465	7.18531	1.47439e-07	0.000382162	protein_coding	7.513648803959219	chr7;chr7;chr7;chr7;chr7	83932857;83934783;83946529;83950466;83960799	84086502;83944340;84086502;83976075;84086502	-;-;-;-;-	153646
Smad6	0.242955	6.13017	5.62374	7.21556e-06	0.00504758	protein_coding	3.7845108325087202	chr9;chr9;chr9	63953076;63954009;64021760	64022059;64016987;64022032	-;-;-	68984
Adamtsl4	0.246059	4.29949	4.0555	0.000422475	0.0405576	protein_coding	0.0515520979986466	chr3;chr3;chr3;chr3;chr3	95676201;95676204;95676750;95679025;95684581	95687917;95687858;95677151;95680096;95687865	-;-;-;-;-	11717
Robo2	0.247499	6.15268	4.20683	0.000285537	0.0338464	protein_coding	0.261536224839246	chr16;chr16;chr16;chr16;chr16;chr16;chr16;chr16;chr16;chr16;chr16;chr16;chr16	73891839;73892306;73892306;73894355;73894664;73897030;73898962;73920206;73920266;73928130;73982101;74044072;74349795	74410989;73961860;74410912;74411292;73899885;73906999;73916174;73933076;73933789;74411534;74027889;74411437;74411825	-;-;-;-;-;-;-;-;-;-;-;-;-	519987
Ttc28	0.248999	8.73318	6.89601	2.96966e-07	0.000513157	protein_coding	6.80233328895285	chr5;chr5;chr5;chr5;chr5;chr5	110879803;110879803;110879822;111225458;111233388;111235315	111289779;111289780;110914316;111229415;111238464;111266599	+;+;+;+;+;+	409978
Bach2	0.253056	6.61479	5.05851	3.11091e-05	0.00948645	protein_coding	2.3488534081509798	chr4;chr4;chr4;chr4;chr4;chr4;chr4	32238804;32238950;32239077;32247764;32417435;32501505;32574931	32586104;32581199;32501636;32317229;32586108;32502626;32579838	+;+;+;+;+;+;+	347305
Gm2164	0.253184	5.71599	5.28597	1.72419e-05	0.00724718	lncRNA	2.97660287976874	chr4	124528924	124657169	-	128246
Thbs3	0.263123	4.07883	4.23777	0.000263511	0.032785	protein_coding	0.49251874794944106	chr3;chr3;chr3;chr3;chr3;chr3;chr3;chr3;chr3;chr3;chr3	89215180;89215205;89215227;89215233;89217420;89221152;89224140;89224289;89224330;89225177;89226250	89226837;89218085;89226837;89226804;89219087;89223176;89225557;89226703;89225425;89226563;89226786	+;+;+;+;+;+;+;+;+;+;+	11658
Plxnb1	0.263818	5.06842	4.85148	5.33174e-05	0.0132543	protein_coding	1.9482811445324901	chr9;chr9;chr9;chr9;chr9;chr9;chr9	109095389;109095952;109096710;109104952;109105501;109105963;109106794	109119917;109100498;109100498;109108882;109106807;109106931;109108911	+;+;+;+;+;+;+	24529
Slc4a3	0.263924	4.03826	3.98229	0.000510332	0.0456131	protein_coding	-0.104618763409425	chr1;chr1;chr1;chr1;chr1;chr1;chr1;chr1;chr1;chr1;chr1;chr1	75546266;75546296;75546462;75546496;75546527;75546533;75546644;75546656;75549599;75549768;75550595;75551709	75562172;75547507;75548038;75558890;75547744;75548011;75560881;75547534;75551382;75551129;75555125;75553732	+;+;+;+;+;+;+;+;+;+;+;+	15907
Trabd2b	0.26432	8.53876	8.13897	1.58169e-08	6.1496e-05	protein_coding	9.69286189040742	chr4	114406724	114615098	+	208375
Abca1	0.265646	7.00885	6.92415	2.77288e-07	0.000513157	protein_coding	6.92104057987502	chr4;chr4	53030787;53035488	53159895;53040926	-;-	129109
Rcan2	0.292174	3.71205	4.92185	4.43901e-05	0.0117009	protein_coding	2.131119092563	chr17;chr17;chr17;chr17;chr17;chr17;chr17	43801351;43801844;43804003;43952999;43953115;43953251;44026710	44037086;44039060;44039512;44037396;44039516;44021081;44037392	+;+;+;+;+;+;+	238166
Nckap5	0.303197	8.04408	7.27612	1.18604e-07	0.000368905	protein_coding	7.7232969099721505	chr1;chr1;chr1;chr1;chr1;chr1;chr1;chr1;chr1;chr1;chr1;chr1	125913620;125913637;125913637;125913648;125914319;125914743;125914960;126027877;126222627;126258401;126525039;126527540	126492927;126830632;126830632;126492742;125965200;126448456;126023103;126035125;126830799;126738202;126738190;126830481	-;-;-;-;-;-;-;-;-;-;-;-	917180
Rspo2	0.312021	4.77392	6.13489	1.96358e-06	0.00218126	protein_coding	5.0607154267408605	chr15;chr15;chr15	43020794;43020797;43074132	43170826;43170818;43170822	-;-;-	150033
Lrmda	0.333674	2.81856	4.62994	9.49714e-05	0.0189358	protein_coding	1.4113440293918702	chr14;chr14;chr14;chr14;chr14;chr14;chr14	22019712;22019821;22019848;22019848;22310165;22577727;22596513	23056085;22828775;22716410;23056085;22584439;22599268;22599268	+;+;+;+;+;+;+	1036374
Lgr4	0.337917	6.29955	8.23736	1.26488e-08	6.1496e-05	protein_coding	9.90027822252104	chr2;chr2;chr2;chr2	109917647;109917647;109975542;110000528	110014257;110014257;109997652;110001460	+;+;+;+	96611
Lrrc32	0.346306	3.03501	4.39992	0.000172893	0.0245131	protein_coding	0.867011596098734	chr7;chr7;chr7	98489283;98489697;98494222	98498254;98502181;98501831	+;+;+	12899
Tle2	0.348827	3.61408	4.54202	0.000119423	0.0213478	protein_coding	1.2112828359716699	chr10;chr10;chr10;chr10;chr10;chr10;chr10;chr10;chr10;chr10;chr10;chr10;chr10;chr10;chr10;chr10	81574561;81574734;81574739;81575260;81575262;81575331;81575417;81575499;81575532;81580834;81582543;81587092;81587426;81587969;81587999;81588641	81590466;81575832;81580325;81590470;81590473;81590473;81590468;81580635;81590845;81586927;81586884;81587946;81590423;81590473;81590473;81590301	+;+;+;+;+;+;+;+;+;+;+;+;+;+;+;+	16285
Nrbp2	0.368297	4.06961	4.82112	5.77059e-05	0.0132543	protein_coding	1.87891255707354	chr15;chr15;chr15;chr15;chr15;chr15;chr15;chr15;chr15;chr15	76085518;76085518;76085594;76085595;76088298;76088542;76089455;76089640;76089972;76090643	76091505;76091627;76090013;76090013;76088994;76090408;76091626;76090600;76090528;76091378	-;-;-;-;-;-;-;-;-;-	6110
Stac	0.373435	3.59199	4.74402	7.05464e-05	0.0148262	protein_coding	1.64357533864748	chr9;chr9;chr9	111561437;111561437;111634968	111690225;111690348;111690329	-;-;-	128912
Pik3ip1	0.384838	2.77521	4.12503	0.000352946	0.036839	protein_coding	0.17644314800627697	chr11;chr11;chr11;chr11;chr11;chr11;chr11;chr11;chr11;chr11	3330401;3330728;3330787;3330793;3330808;3332072;3332109;3332451;3332972;3334381	3342971;3332103;3341683;3333962;3333964;3333679;3341674;3341692;3333960;3342005	+;+;+;+;+;+;+;+;+;+	12571
Gm24265	0.496563	4.9405	5.57806	8.11403e-06	0.00504758	snRNA	3.71498774695023	chr5	115489459	115489599	+	141
Dhrs3	0.526185	1.80961	4.00119	0.000486067	0.0447296	protein_coding	-0.333587948858325	chr4;chr4;chr4;chr4;chr4;chr4;chr4	144892827;144892827;144893077;144893131;144893137;144893219;144918879	144927642;144927645;144928209;144919972;144919898;144927639;144919972	+;+;+;+;+;+;+	35383
Adamtsl2	0.558363	1.41417	4.13852	0.000340836	0.0368103	protein_coding	-0.18321383106197198	chr2;chr2;chr2;chr2;chr2	27079379;27097296;27098043;27103786;27104663	27108981;27108975;27098658;27107406;27108981	+;+;+;+;+	29603
Gm24407	0.572798	3.85473	4.78906	6.27337e-05	0.0140096	snRNA	1.8111570452218202	chr5	115490254	115490394	+	141
Uba7	0.622756	1.66524	4.5209	0.000126177	0.0214416	protein_coding	0.522419622354525	chr9;chr9;chr9;chr9;chr9;chr9;chr9;chr9;chr9;chr9;chr9;chr9;chr9;chr9;chr9	107975505;107975534;107975570;107975575;107975582;107975606;107975606;107975655;107975956;107976308;107976891;107979739;107980890;107983025;107983035	107976071;107984056;107984056;107984056;107980495;107976150;107984056;107984058;107984060;107976966;107977524;107982785;107983199;107984053;107983951	+;+;+;+;+;+;+;+;+;+;+;+;+;+;+	8556
Rnu12	0.812761	2.4603	6.52633	7.37313e-07	0.00105113	snRNA	5.15865332944003	chr15	83149644	83149794	+	151
Lars2	1.35299	6.01159	4.39884	0.000173382	0.0245131	protein_coding	0.764746542421927	chr9;chr9;chr9;chr9;chr9;chr9;chr9;chr9;chr9	123366927;123366930;123366947;123366954;123367003;123377736;123418135;123454506;123454790	123462664;123368527;123375108;123462666;123377734;123395318;123420575;123461593;123461899	+;+;+;+;+;+;+;+;+	95740
Gm15564	1.6267	1.24641	4.062	0.000415437	0.0401715	lncRNA	-0.7041192300224329	chr16;chr16;chr16	35966752;35966753;35966775	35981081;35983230;35981141	-;-;-	16479
Il31ra	1.86679	0.610301	5.86551	3.88768e-06	0.00345615	protein_coding	1.1645279831961002	chr13;chr13;chr13;chr13;chr13;chr13;chr13;chr13	112519898;112522795;112523557;112523558;112523558;112525846;112529376;112546319	112594360;112580662;112562074;112562074;112562074;112532344;112594360;112565666	-;-;-;-;-;-;-;-	74463
Mir6236	2.37452	1.59804	4.82066	5.77757e-05	0.0132543	miRNA	0.8768267556974441	chr9	110281287	110281409	+	123
Gm19951	2.43514	1.6773	4.53484	0.000121679	0.0214416	lncRNA	0.454665816412403	chr12	99643093	99647221	+	4129
Gm24245	3.04603	-1.16772	5.72976	5.49845e-06	0.0042756	miRNA	-1.13448232940526	chr4	139338304	139338360	+	57
