# Supplementary material for: The Expression of the Cancer-Associated lncRNA Snhg15 Is Modulated by EphrinA5-Induced Signaling
Source: Int J Mol Sci. 2021 Jan 29;22(3):1332. doi: 10.3390/ijms22031332 (PMC7866228; doi:10.3390/ijms22031332)
Supplement: Supplementary file 1 [file ijms-22-01332-s001.zip › Supplementary Informations/Supplementary Table S2 - Primer.xlsx]

## Sheet: Tabelle1
Gene Name	Species	Forward Sequence	Reverse Sequence	Product Size
SNHG15	Human (Homo sapiens)	ACAAGAGTGCCTGCCATCC	CTTCTCTCAGGTCAGGTCCC	83 bp
RPS18	Human (Homo sapiens)	GTTCCAGCATATTTTGCGAGT	GTCAATGTCTGCTTTCCTCAAC	130 bp
EphA1	Mouse (Mus musculus)	GTGTGGCGCTAGTGTCTGTAA	CACGTTCCAGCTACTTCAACC	121 bp
EphA2	Mouse (Mus musculus)	GCACAGGGAAAGGAAGTTGTT	CATGTAGATAGGCATGTCGTCC	129 bp
EphA3	Mouse (Mus musculus)	TTCTCCATCTCCGGTGAAAACA	ACCTCCCGACCAGAACATAGG	103 bp
EphA4	Mouse (Mus musculus)	TGGAATTTGCGACGCTGTCA	CACTTCCTCCCACCCTCCTT	130 bp
EphA5	Mouse (Mus musculus)	GAGACCAGTATTACAGCCGAGG	CTTCGACTGAAGACGCCGTAG	98 bp
EphA6	Mouse (Mus musculus)	TGCGAAGTCCGGGAATTTCTT	GCAACACAACTTGGTTGGAGAC	100 bp
EphA7	Mouse (Mus musculus)	CCGGGGAAGAGAGATGTTGC	CAAATTGCCCCATGATGCTTG	106 bp
EphA8	Mouse (Mus musculus)	GGCGAAGTGAACTTGTTGGAT	AAGGACTCGTCTACCTCGTTG	104 bp
EphB1	Mouse (Mus musculus)	ACCCATTCACTTATGAGGACCC	CTGCTCCGATGACCTCTTCA	96 bp
EphB2	Mouse (Mus musculus)	CCTGCAAGGAGACCTTCAAC	CATACAGCCGCCATAGTCCT	239 bp
EphB3	Mouse (Mus musculus)	CATGGACACGAAATGGGTGAC	GCGGATAGGATTCATGGCTTCA	103 bp
EphB4	Mouse (Mus musculus)	GAGAGCGAAGCTGATACGGC	CTCGGCAGCGTACAGCATAA	106 bp
Rps29	Mouse (Mus musculus)	GAAGTTCGGCCAGGGTTCC	GAAGCCTATGTCCTTCGCGT	121 bp
